# Supplementary material for: Solar-driven direct air capture to produce sustainable aviation fuel
Source: Nat Commun. 2026 Jan 8;17:1223. doi: 10.1038/s41467-025-67977-x (PMC12864789; doi:10.1038/s41467-025-67977-x)
Supplement: Supplementary file 3 — Source Data [file 41467_2025_67977_MOESM3_ESM.zip]

Archive with 6 entries (5 files):
- Separate Source Data/
- Separate Source Data/Fig.3.xlsx
- Separate Source Data/Fig.4.xlsx
- Separate Source Data/Fig.5.xlsx
- Separate Source Data/Fig.6.xlsx
- Separate Source Data/Fig.7.xlsx
