# Supplementary material for: Solar-driven direct air capture to produce sustainable aviation fuel
Source: Nat Commun. 2026 Jan 8;17:1223. doi: 10.1038/s41467-025-67977-x (PMC12864789; doi:10.1038/s41467-025-67977-x)
Supplement: Supplementary file 3 — Source Data [file 41467_2025_67977_MOESM3_ESM.zip › Separate Source Data/Fig.3.xlsx]

## Sheet: Fig.3a
Process Section	Cost category (US$/kg SAF)
	Fixed cost	Sorbent	Water	Catalyst	Utility	Hydrogen	Co-products	Capital charge	Land cost	Subtotal
DAC	0.22	0.08	0.03	-	0.02	-	-	0.78	-	1.13
Solar calcination	0.11	-	-	-	-	1.15	-	0.39	-	1.64
CO2-to-SAF	0.17	-	-	0.06	0.19	1.3	-0.5	0.6	-	1.83
Subtotal	0.5	0.08	0.03	0.06	0.21	2.45	-0.5	1.77	0.02	4.62

## Sheet: Fig.3b
Process Section	Cost category (US$/t CO2)
	Fixed cost	Sorbent	Water	Catalyst	Utility	Hydrogen	Co-products	Capital charge	Land cost	SAF avenue	Subtotal
DAC	28.37	10.25	4.32	-	2.99	-	-	100.31	-	-	146.24
Solar calcination	14.61	-	-	-	-	148.04	-	50.07	-	-	212.26
CO2-to-SAF	22.07	-	-	8.33	24.01	168.17	-64.03	78.04	-	-314.84	-78.24
Subtotal	64.6	10.25	4.32	8.33	27	316.21	-64.03	228.42	2.35	-314.84	282.61

## Sheet: Fig.3c
Process Section	Cost category (US$M/yr)
	Fixed cost	Sorbent	Water	Catalyst	Utility	Hydrogen	Co-products	Subtotal
DAC	27.11	9.79	4.13	-	2.85	-	-	43.88
Solar calcination	13.53	-	-	-	-	141.44	-	154.97
CO2-to-SAF	21.09	-	-	7.96	22.94	160.68	-61.17	151.49
Subtotal	61.72	9.79	4.13	7.96	25.8	302.12	-61.17	350.34

## Sheet: Fig.3d
Section			Equipment type	Installed cost ($M)	Percentage
CAPEX of Solar-driven DAC	CAPEX of DAC	TDFC	Air contactor	233.549	0.112365
			Pellet reactor	133.968	0.0644544
			Steam slaker	37.607	0.0180934
			Steam turbine	8.26558	0.00397671
			Filter	31.84	0.0153188
			Other equipment	89.046	0.0428416
			Buildings	6.56631	0.00315917
			Transformer	19.0756	0.0091776
		IFC		71.1095	0.0342121
		TNFC		272.489	0.131099
	CAPEX of solar calcination	Direct cost	Heliostat field	126.689	0.0609523
			Parabolic mirror	38.0067	0.0182857
			Solar calciner and solar tower	211.679	0.101843
			CaCO3 storage tank	1.56	0.000750544
			CaO storage tank	1.01	0.000485929
			Contingency	37.894	0.0182315
		Indirect cost		34.1046	0.0164083
CAPEX OF CO2-to-SAF		TDFC	Compressors	57.9343	0.0278732
			Gas cooler	6.41448	0.00308612
			Preheater	14.7702	0.00710622
			CO2-FTS reactor	262.238	0.126167
			Syncrude cooler	1.45514	0.000700095
			Three phase separator	17.9956	0.008658
			Distillation unit	74.7886	0.0359821
		IFC		55.3207	0.0266158
		TNFC		211.987	0.101991
Land cost				21.13	0.010166
Total base case CAPEX				2078.49	1

## Sheet: Fig.3e
Price Year	Jet Fuel (US$/t)	SAF (US$/t)
2019	628	NA
2020	365	1412
2021	613	2140
2022	1094	2437
