# Supplementary material for: Solar-driven direct air capture to produce sustainable aviation fuel
Source: Nat Commun. 2026 Jan 8;17:1223. doi: 10.1038/s41467-025-67977-x (PMC12864789; doi:10.1038/s41467-025-67977-x)
Supplement: Supplementary file 3 — Source Data [file 41467_2025_67977_MOESM3_ESM.zip › Separate Source Data/Fig.4.xlsx]

## Sheet: Fig.4a
CO2 concentration	Air velocity	Air travel distance	Productivity	Capture level
ppm	m/s	m	t-CO2/h	%
400	1	3.5	55.8508	51.2482
400	1.1	3.5	60.6274	50.5738
400	1.2	3.5	65.3394	49.9625
400	1.3	3.5	69.9929	49.4038
400	1.4	3.5	74.5925	48.8897
400	1.5	3.5	79.1426	48.4138
400	1.6	3.5	83.6467	47.971
400	1.7	3.5	88.108	47.5572
400	1.8	3.5	92.5292	47.1689
400	1.9	3.5	96.9128	46.8034
400	2	3.5	101.261	46.4581
410	1	3.5	57.2475	51.2484
410	1.1	3.5	62.1436	50.574
410	1.2	3.5	66.9735	49.9627
410	1.3	3.5	71.7433	49.404
410	1.4	3.5	76.458	48.8899
410	1.5	3.5	81.1219	48.414
410	1.6	3.5	85.7387	47.9712
410	1.7	3.5	90.3115	47.5574
410	1.8	3.5	94.8433	47.1691
410	1.9	3.5	99.3365	46.8036
410	2	3.5	103.793	46.4583
420	1	3.5	58.6442	51.2487
420	1.1	3.5	63.6597	50.5742
420	1.2	3.5	68.6075	49.9629
420	1.3	3.5	73.4937	49.4042
420	1.4	3.5	78.3234	48.8901
420	1.5	3.5	83.101	48.4142
420	1.6	3.5	87.8304	47.9714
420	1.7	3.5	92.5149	47.5576
420	1.8	3.5	97.1572	47.1693
420	1.9	3.5	101.76	46.8038
420	2	3.5	106.326	46.4585
430	1	3.5	60.0406	51.2489
430	1.1	3.5	65.1755	50.5744
430	1.2	3.5	70.2411	49.9631
430	1.3	3.5	75.2436	49.4044
430	1.4	3.5	80.1883	48.8903
430	1.5	3.5	85.0797	48.4143
430	1.6	3.5	89.9217	47.9716
430	1.7	3.5	94.7177	47.5578
430	1.8	3.5	99.4705	47.1695
430	1.9	3.5	104.183	46.8039
430	2	3.5	108.857	46.4587
440	1	3.5	61.4371	51.2491
440	1.1	3.5	66.6915	50.5746
440	1.2	3.5	71.8749	49.9633
440	1.3	3.5	76.9937	49.4046
440	1.4	3.5	82.0534	48.8905
440	1.5	3.5	87.0586	48.4145
440	1.6	3.5	92.0133	47.9718
440	1.7	3.5	96.9208	47.558
440	1.8	3.5	101.784	47.1697
440	1.9	3.5	106.606	46.8041
440	2	3.5	111.389	46.4588
450	1	3.5	62.8337	51.2493
450	1.1	3.5	68.2074	50.5748
450	1.2	3.5	73.5087	49.9635
450	1.3	3.5	78.7439	49.4048
450	1.4	3.5	83.9186	48.8907
450	1.5	3.5	89.0376	48.4147
450	1.6	3.5	94.1048	47.972
450	1.7	3.5	99.1239	47.5581
450	1.8	3.5	104.098	47.1699
450	1.9	3.5	109.029	46.8043
450	2	3.5	113.921	46.459
400	1	7	83.7766	76.8731
400	1.1	7	91.3724	76.221
400	1.2	7	98.8949	75.6214
400	1.3	7	106.35	75.0665
400	1.4	7	113.743	74.55
400	1.5	7	121.077	74.0669
400	1.6	7	128.358	73.6131
400	1.7	7	135.588	73.1852
400	1.8	7	142.769	72.7805
400	1.9	7	149.906	72.3965
400	2	7	156.999	72.0312
410	1	7	85.8716	76.8729
410	1.1	7	93.6574	76.2207
410	1.2	7	101.368	75.6212
410	1.3	7	109.01	75.0663
410	1.4	7	116.587	74.5498
410	1.5	7	124.105	74.0667
410	1.6	7	131.568	73.6129
410	1.7	7	138.978	73.185
410	1.8	7	146.34	72.7803
410	1.9	7	153.655	72.3962
410	2	7	160.926	72.031
420	1	7	87.9665	76.8731
420	1.1	7	95.9423	76.221
420	1.2	7	103.841	75.6214
420	1.3	7	111.669	75.0665
420	1.4	7	119.431	74.55
420	1.5	7	127.133	74.0669
420	1.6	7	134.778	73.6131
420	1.7	7	142.369	73.1852
420	1.8	7	149.91	72.7805
420	1.9	7	157.403	72.3965
420	2	7	164.852	72.0311
430	1	7	90.0609	76.8734
430	1.1	7	98.2265	76.2211
430	1.2	7	106.313	75.6216
430	1.3	7	114.328	75.0667
430	1.4	7	122.275	74.5502
430	1.5	7	130.16	74.0671
430	1.6	7	137.987	73.6133
430	1.7	7	145.759	73.1854
430	1.8	7	153.479	72.7807
430	1.9	7	161.151	72.3966
430	2	7	168.777	72.0314
440	1	7	92.1556	76.8735
440	1.1	7	100.511	76.2214
440	1.2	7	108.786	75.6218
440	1.3	7	116.987	75.0669
440	1.4	7	125.119	74.5504
440	1.5	7	133.187	74.0673
440	1.6	7	141.196	73.6135
440	1.7	7	149.149	73.1856
440	1.8	7	157.049	72.7809
440	1.9	7	164.899	72.3969
440	2	7	172.702	72.0316
450	1	7	94.2502	76.8737
450	1.1	7	102.796	76.2215
450	1.2	7	111.259	75.622
450	1.3	7	119.646	75.0671
450	1.4	7	127.963	74.5506
450	1.5	7	136.214	74.0675
450	1.6	7	144.405	73.6137
450	1.7	7	152.539	73.1858
450	1.8	7	160.618	72.7811
450	1.9	7	168.647	72.397
450	2	7	176.628	72.0318
400	1	11.7	98.5531	91.6164
400	1.1	11.7	107.93	91.2125
400	1.2	11.7	117.254	90.8343
400	1.3	11.7	126.528	90.4784
400	1.4	11.7	135.754	90.1423
400	1.5	11.7	144.937	89.8235
400	1.6	11.7	154.077	89.5203
400	1.7	11.7	163.178	89.231
400	1.8	11.7	172.241	88.9545
400	1.9	11.7	181.269	88.6894
400	2	11.7	190.262	88.4349
410	1	11.7	102.366	91.6389
410	1.1	11.7	112.079	91.2127
410	1.2	11.7	121.761	90.8345
410	1.3	11.7	131.391	90.4787
410	1.4	11.7	140.972	90.1425
410	1.5	11.7	150.508	89.8237
410	1.6	11.7	160	89.5205
410	1.7	11.7	169.45	89.2313
410	1.8	11.7	178.862	88.9547
410	1.9	11.7	188.236	88.6897
410	2	11.7	197.575	88.4352
420	1	11.7	104.838	91.6168
420	1.1	11.7	114.813	91.2128
420	1.2	11.7	124.731	90.8346
420	1.3	11.7	134.596	90.4788
420	1.4	11.7	144.411	90.1426
420	1.5	11.7	154.179	89.8238
420	1.6	11.7	163.903	89.5206
420	1.7	11.7	173.584	89.2314
420	1.8	11.7	183.225	88.9549
420	1.9	11.7	192.828	88.6898
420	2	11.7	202.394	88.4353
430	1	11.7	107.334	91.6169
430	1.1	11.7	117.547	91.213
430	1.2	11.7	127.701	90.8348
430	1.3	11.7	137.801	90.4789
430	1.4	11.7	147.849	90.1427
430	1.5	11.7	157.85	89.824
430	1.6	11.7	167.805	89.5208
430	1.7	11.7	177.717	89.2316
430	1.8	11.7	187.587	88.955
430	1.9	11.7	197.419	88.69
430	2	11.7	207.213	88.4355
440	1	11.7	109.83	91.617
440	1.1	11.7	120.28	91.2131
440	1.2	11.7	130.671	90.8349
440	1.3	11.7	141.006	90.4791
440	1.4	11.7	151.288	90.1429
440	1.5	11.7	161.521	89.8241
440	1.6	11.7	171.707	89.5209
440	1.7	11.7	181.85	89.2317
440	1.8	11.7	191.95	88.9552
440	1.9	11.7	202.01	88.6901
440	2	11.7	212.032	88.4356
450	1	11.7	112.326	91.6171
450	1.1	11.7	123.014	91.2132
450	1.2	11.7	133.641	90.835
450	1.3	11.7	144.21	90.4792
450	1.4	11.7	154.726	90.143
450	1.5	11.7	165.192	89.8243
450	1.6	11.7	175.61	89.5211
450	1.7	11.7	185.983	89.2318
450	1.8	11.7	196.313	88.9553
450	1.9	11.7	206.602	88.6903
450	2	11.7	216.852	88.4358

## Sheet: Fig.4b
Number of solar calciner	Scaling factor (n)	Hydrogen fluidisation flow rate (kg/h)	H2 to CO2 ratio
1	24.2521	6016	1.09978
2	19.2489	6752.74	1.2336
3	16.8154	7224.84	1.31985
4	15.2778	7579.69	1.38467
5	14.1827	7866.89	1.43714
6	13.3464	8109.61	1.48148
7	12.678	8320.66	1.52003
8	12.126	8507.91	1.55424
9	11.6592	8676.58	1.58505
10	11.2568	8830.29	1.61313
11	10.9048	8971.67	1.63896
12	10.5931	9102.73	1.6629
13	10.3142	9224.98	1.68524
14	10.0625	9339.62	1.70618
15	9.83373	9447.64	1.72591
16	9.62444	9549.81	1.74458
17	9.4319	9646.79	1.76229
18	9.25389	9739.13	1.77916
19	9.08861	9827.29	1.79527
20	8.93454	9911.66	1.81068

## Sheet: Fig.4c
Recycle ratio	CO2 conversion (mol%)	Jet fuel yields (mol%)
0	38.2	17.1788
0.00502513	38.3188	17.2323
0.0100503	38.4384	17.286
0.0150754	38.5588	17.3402
0.0201005	38.6799	17.3946
0.0251256	38.8017	17.4494
0.0301508	38.9244	17.5046
0.0351759	39.0478	17.5601
0.040201	39.172	17.6159
0.0452261	39.2969	17.6721
0.0502513	39.4227	17.7287
0.0552764	39.5493	17.7856
0.0603015	39.6767	17.8429
0.0653266	39.805	17.9006
0.0703518	39.934	17.9586
0.0753769	40.0639	18.017
0.080402	40.1947	18.0758
0.0854271	40.3263	18.135
0.0904523	40.4588	18.1946
0.0954774	40.5921	18.2546
0.100503	40.7263	18.3149
0.105528	40.8614	18.3757
0.110553	40.9975	18.4368
0.115578	41.1344	18.4984
0.120603	41.2722	18.5604
0.125628	41.411	18.6228
0.130653	41.5507	18.6856
0.135678	41.6913	18.7489
0.140704	41.8329	18.8126
0.145729	41.9755	18.8767
0.150754	42.1191	18.9412
0.155779	42.2637	19.0063
0.160804	42.4091	19.0717
0.165829	42.5556	19.1376
0.170854	42.7032	19.2039
0.175879	42.8518	19.2707
0.180905	43.0014	19.338
0.18593	43.1528	19.4061
0.190955	43.3037	19.474
0.19598	43.4573	19.543
0.201005	43.6104	19.6119
0.20603	43.7661	19.6819
0.211055	43.9214	19.7518
0.21608	44.0794	19.8228
0.221106	44.2369	19.8936
0.226131	44.3971	19.9657
0.231156	44.557	20.0376
0.236181	44.7195	20.1107
0.241206	44.8817	20.1836
0.246231	45.0466	20.2578
0.251256	45.2112	20.3318
0.256281	45.3785	20.4071
0.261307	45.5455	20.4822
0.266332	45.7154	20.5585
0.271357	45.8849	20.6348
0.276382	46.0573	20.7123
0.281407	46.2293	20.7897
0.286432	46.4043	20.8683
0.291457	46.579	20.9469
0.296482	46.7566	21.0268
0.301508	46.9339	21.1065
0.306533	47.1143	21.1876
0.311558	47.2944	21.2686
0.316583	47.4775	21.351
0.321608	47.6604	21.4332
0.326633	47.8464	21.5168
0.331658	48.0321	21.6004
0.336683	48.221	21.6853
0.341709	48.4096	21.7702
0.346734	48.6015	21.8564
0.351759	48.7932	21.9426
0.356784	48.9881	22.0303
0.361809	49.1829	22.1179
0.366834	49.3809	22.2069
0.371859	49.5789	22.296
0.376884	49.78	22.3864
0.38191	49.9812	22.4769
0.386935	50.1857	22.5689
0.39196	50.3902	22.6608
0.396985	50.598	22.7543
0.40201	50.8058	22.8478
0.407035	51.0171	22.9428
0.41206	51.2284	23.0378
0.417085	51.4433	23.1344
0.422111	51.6581	23.231
0.427136	51.8765	23.3292
0.432161	52.0951	23.4275
0.437186	52.3172	23.5274
0.442211	52.5412	23.6281
0.447236	52.7645	23.7286
0.452261	52.9924	23.8311
0.457286	53.2222	23.9344
0.462312	53.4514	24.0375
0.467337	53.6852	24.1426
0.472362	53.9211	24.2487
0.477387	54.1564	24.3545
0.482412	54.3964	24.4625
0.487437	54.6386	24.5714
0.492462	54.8803	24.68
0.497487	55.1267	24.7909
0.502513	55.3754	24.9027
0.507538	55.6236	25.0144
0.512563	55.8768	25.1282
0.517588	56.1324	25.2431
0.522613	56.3875	25.3579
0.527638	56.6477	25.4749
0.532663	56.9103	25.593
0.537688	57.1725	25.7109
0.542714	57.4392	25.8308
0.547739	57.7082	25.9518
0.552764	57.9798	26.0739
0.557789	58.254	26.1972
0.562814	58.5308	26.3217
0.567839	58.8102	26.4474
0.572864	59.0933	26.5747
0.577889	59.3771	26.7023
0.582915	59.6656	26.832
0.58794	59.9569	26.963
0.592965	60.2482	27.0941
0.59799	60.5443	27.2272
0.603015	60.8433	27.3617
0.60804	61.1453	27.4975
0.613065	61.4503	27.6346
0.61809	61.7583	27.7731
0.623116	62.0694	27.9131
0.628141	62.3837	28.0544
0.633166	62.7012	28.1972
0.638191	63.0219	28.3414
0.643216	63.346	28.4871
0.648241	63.6733	28.6343
0.653266	64.0041	28.7831
0.658291	64.3383	28.9334
0.663317	64.6761	29.0853
0.668342	65.0173	29.2387
0.673367	65.3621	29.3938
0.678392	65.7107	29.5506
0.683417	66.063	29.709
0.688442	66.4192	29.8692
0.693467	66.7791	30.031
0.698492	67.1429	30.1947
0.703518	67.5108	30.3601
0.708543	67.8827	30.5273
0.713568	68.2586	30.6964
0.718593	68.6388	30.8674
0.723618	69.0233	31.0403
0.728643	69.412	31.2151
0.733668	69.8051	31.3919
0.738693	70.2027	31.5707
0.743719	70.6049	31.7515
0.748744	71.0116	31.9344
0.753769	71.4231	32.1195
0.758794	71.8393	32.3067
0.763819	72.2604	32.496
0.768844	72.6865	32.6876
0.773869	73.1176	32.8815
0.778894	73.5538	33.0777
0.78392	73.9952	33.2762
0.788945	74.4419	33.4771
0.79397	74.894	33.6804
0.798995	75.3517	33.8862
0.80402	75.8149	34.0945
0.809045	76.2838	34.3054
0.81407	76.7585	34.5188
0.819095	77.239	34.735
0.824121	77.7256	34.9538
0.829146	78.2183	35.1753
0.834171	78.7172	35.3997
0.839196	79.2225	35.6269
0.844221	79.7342	35.857
0.849246	80.253	36.0904
0.854271	80.7772	36.3261
0.859296	81.3088	36.5652
0.864322	81.8478	36.8075
0.869347	82.3932	37.0528
0.874372	82.946	37.3014
0.879397	83.5063	37.5534
0.884422	84.0732	37.8083
0.889447	84.648	38.0668
0.894472	85.2307	38.3289
0.899497	85.8202	38.594
0.904523	86.4176	38.8626
0.909548	87.0227	39.1347
0.914573	87.6354	39.4103
0.919598	88.2556	39.6892
0.924623	88.8829	39.9713
0.929648	89.5169	40.2564
0.934673	90.1569	40.5442
0.939698	90.8015	40.8341
0.944724	91.4487	41.1252
0.949749	92.0932	41.415
0.954774	92.7277	41.7003
0.959799	93.3363	41.974
0.964824	93.8794	42.2182
0.969849	94.6874	42.5816
0.974874	95.6005	42.9922
0.979899	96.4897	43.3921
0.984925	97.3658	43.7861
0.98995	98.2352	44.1771
0.994975	99.0994	44.5657
1	99.9357	44.9418

## Sheet: Fig.4d
			Raw materials	Utility	Hydrogen	Co-product	Fixed costs	Capital Charge	Total
Base Case			0.177275	0.208988	2.44756	-0.495602	0.500024	1.78623	4.62448
CSP	CAPEX	-0.5	0.177275	0.208988	2.44756	-0.495602	0.445225	1.59247	4.37592	-0.0537497
		0.5	0.177275	0.208988	2.44756	-0.495602	0.554822	1.98	4.87304	0.0537497
	Thermal efficiency	0.4							4.86228	0.0514216
		0.8							4.49796	-0.0273592
	SM	2.5							4.45005	-0.0377185
		3.5							4.77755	0.0331004
CO2use	H2 cost	1	0.177275	0.208988	1.32483	-0.495602	0.500024	1.78623	3.50174	-0.242781
		3	0.177275	0.208988	3.5703	-0.495602	0.500024	1.78623	5.74722	0.242781
	Gas recycle	99	0.154291	0.181891	2.13022	-0.495497	0.435193	1.55464	3.96074	-0.143528
		80	0.203093	0.239424	2.80402	-0.495714	0.572846	2.04637	5.37004	0.16122
	HEX		0.177275	0.0915894	2.44756	-0.495602	0.500024	1.78623	4.50708	-0.0253867
DAC	conc	400	0.174419	0.210143	2.44756	-0.47199	0.501372	1.791	4.65251	0.00606095
		450	0.179212	0.207447	2.44756	-0.530999	0.498154	1.77962	4.581	-0.00940273
	Vair	1	0.178119	0.202811	2.44756	-0.365051	0.508833	1.81738	4.78966	0.0357176
		2	0.179745	0.225207	2.44756	-0.684082	0.491635	1.75657	4.41664	-0.0449441
	ATD	3.5	0.17766	0.205419	2.44756	-0.325007	0.512416	1.83005	4.8481	0.0483566
		11.7	0.179483	0.215615	2.44756	-0.599262	0.494975	1.76838	4.50675	-0.0254573
	Temperature	0	0.205873	0.218613	2.44756	-0.349887	0.510126	1.82195	4.85424	0.0496833
		30	0.172199	0.207279	2.44756	-0.535163	0.497945	1.77888	4.5687	-0.0120617
	RH	20	0.185182	0.211649	2.44756	-0.444428	0.503064	1.79698	4.70001	0.0163332
		80	0.176663	0.208781	2.44756	-0.500063	0.499778	1.78536	4.61809	-0.0013828
Entire	Elec	10	0.177275	0.0780419	2.44756	-0.495602	0.500024	1.78623	4.49353	-0.0283158
		60	0.177275	0.405406	2.44756	-0.495602	0.500024	1.78623	4.8209	0.0424736
	Land cost	-0.5	0.177275	0.208988	2.44756	-0.495602	0.500024	1.77715	4.6154	-0.00196377
		20 times	0.177275	0.208988	2.44756	-0.495602	0.500024	2.13125	4.9695	0.0746066
	WACC	0.05	0.177275	0.208988	2.44756	-0.495602	0.500024	1.09538	3.93363	-0.149391
		0.15	0.177275	0.208988	2.44756	-0.495602	0.500024	2.56453	5.40278	0.168299
	Lifetime	20	0.177275	0.208988	2.44756	-0.495602	0.500024	1.97786	4.81611	0.0414378
		40	0.177275	0.208988	2.44756	-0.495602	0.500024	1.72191	4.56016	-0.0139092

## Sheet: Fig.4e
			Raw materials	Electricity	Hydrogen	Co-product	Fixed costs	Capital Charge	SAF	Total
Base Case			22.9026	26.9996	316.207	-64.028	64.5993	230.768	-314.842	282.606
CSP	CAPEX	-0.5	22.9026	26.9996	316.207	-64.028	57.5198	205.735	-314.842	250.493	-0.11363
		0.5	22.9026	26.9996	316.207	-64.028	71.6788	255.801	-314.842	314.719	0.11363
	Thermal efficiency	0.4								313.328	0.108709
		0.8								266.26	-0.0578393
	SM	2.5								260.071	-0.0797395
		3.5								302.382	0.0699765
CO2use	H2 cost	1	22.9026	26.9996	171.158	-64.028	64.5993	230.768	-314.842	137.557	-0.513255
		3	22.9026	26.9996	461.256	-64.028	64.5993	230.768	-314.842	427.655	0.513255
	Gas recycle	99	22.9026	26.9996	316.207	-73.5507	64.5993	230.768	-361.744	226.181	-0.199659
		80	22.9026	26.9996	316.207	-55.9012	64.5993	230.768	-274.818	330.756	0.17038
		0	22.9026	26.9996	316.207	-27.0632	64.5993	230.768	-132.812	501.6
	SAF	0.5	22.9026	26.9996	316.207	-64.028	64.5993	230.768	-157.421	440.027	0.557034
		-0.5	22.9026	26.9996	316.207	-64.028	64.5993	230.768	-472.263	125.185	-0.557034
			22.9026	11.8327	316.207	-64.028	64.5993	230.768	-314.842	267.439	-0.0536691
DAC	conc	400	22.5336	27.1489	316.207	-60.9775	64.7735	231.384	-314.842	286.227	0.0128133
		450	23.1528	26.8006	316.207	-68.6011	64.3577	229.914	-314.842	276.988	-0.019878
	Vair	1	23.0116	26.2017	316.207	-47.1619	65.7374	234.792	-314.842	303.945	0.0755095
		2	23.2217	29.0951	316.207	-88.3783	63.5155	226.936	-314.842	255.754	-0.0950148
	ATD	3.5	22.9523	26.5386	316.207	-41.9884	66.2003	236.429	-314.842	311.496	0.102229
		11.7	23.1878	27.8559	316.207	-77.4201	63.947	228.461	-314.842	267.397	-0.0538185
	Temperature	0	26.5972	28.2432	316.207	-45.2027	65.9044	235.382	-314.842	312.289	0.105034
		30	22.2468	26.7789	316.207	-69.1391	64.3307	229.818	-314.842	275.4	-0.0254992
	RH	20	23.9241	27.3435	316.207	-57.4167	64.9921	232.157	-314.842	292.364	0.0345295
		80	22.8235	26.973	316.207	-64.6044	64.5676	230.655	-314.842	281.78	-0.00292334
Entire	Elec	10	22.9026	10.0824	316.207	-64.028	64.5993	230.768	-314.842	265.689	-0.0598614
		60	22.9026	52.3754	316.207	-64.028	64.5993	230.768	-314.842	307.982	0.0897921
	Land cost	-0.5	22.9026	26.9996	316.207	-64.028	64.5993	229.595	-314.842	281.433	-0.00415155
		20 times	22.9026	26.9996	316.207	-64.028	64.5993	275.341	-314.842	327.18	0.157723
	WACC	0.05	22.9026	26.9996	316.207	-64.028	64.5993	141.515	-314.842	193.353	-0.315822
		0.15	22.9026	26.9996	316.207	-64.028	64.5993	331.318	-314.842	383.156	0.355796
	Lifetime	20	22.9026	26.9996	316.207	-64.028	64.5993	255.525	-314.842	307.363	0.0876022
		40	22.9026	26.9996	316.207	-64.028	64.5993	222.458	-314.842	274.296	-0.029405
