# Supplementary material for: Solar-driven direct air capture to produce sustainable aviation fuel
Source: Nat Commun. 2026 Jan 8;17:1223. doi: 10.1038/s41467-025-67977-x (PMC12864789; doi:10.1038/s41467-025-67977-x)
Supplement: Supplementary file 3 — Source Data [file 41467_2025_67977_MOESM3_ESM.zip › Separate Source Data/Fig.5.xlsx]

## Sheet: Fig.5a
Country	Project	Longitude (deg)	Latitude (deg)	CSP capacity (MW)	Status
#VALUE!	Crescent Dunes	-117.363	38.239	110	Operational
#VALUE!	Ivanpah	-115.459	35.552	377	Operational
#VALUE!	National Solar Thermal Test Facility CSP Project	-106.509	34.962	5	Operational
#VALUE!	Sierra SunTower	-118.139	34.731	5	Operational
#VALUE!		-69.479	-22.771	110	Operational
#VALUE!	NOOR III	-6.87	31.06	150	Operational
#VALUE!	Planta Solar 20	-6.25	37.442	20	Operational
#VALUE!	Gemasolar Thermosolar Plant	-5.33	37.562	20	Operational
#VALUE!	Jülich Solar Tower CSP Project	6.388	50.915	1.5	Operational
#VALUE!	Greenway CSP Mersin Tower Plant	34.61	36.865	1.4	Operational
#VALUE!	Ashalim Plot B	34.728	30.962	121	Operational
#VALUE!	Generation 3 Particle Pilot Plant Saudi CSP Project	38.86	31.66	2	Under construction
#VALUE!	Noor Energy/DEWA CSP Tower Project	55.36	24.76	100	Operational
#VALUE!	Khi Solar One	21.078	-28.537	50	Operational
#VALUE!	Redstone Solar Thermal Power Plant	23.3682	-28.2985	100	Operational
#VALUE!	ACME Solar Tower	73.241	28.184	2.5	Operational
#VALUE!	CEEC Hami - 50MW Tower CSP Project	94.9564	43.6138	50	Operational
#VALUE!	Power China Ruoqiang 100MW Tower	90.11	38.15	100	Under construction
#VALUE!	Shouhang Dunhuang Phase II - 100 MW Tower CSP Project	94.425	40.062	100	Operational
#VALUE!	Yumen Xinneng / Xinchen - 50MW Beam-down CSP Projec	97.276	40.338	50	Operational
#VALUE!	Jinta Zhongguang Solar 100MW Towerv	98.67	40.06	100	Under construction
#VALUE!	Gorges CTGR Henderson Energy Guazhou 2x50MW Tower	96.46	40.59	100	Under construction
#VALUE!	LuNeng Haixi - 50MW Tower CSP Project	95.227	36.397	50	Operational
#VALUE!	SUPCON Delingha 50 MW Tower CSP Project	97.293	37.366	50	Operational
#VALUE!	CTGR Qinghai Golmud100MW Tower	93.27	36.83	100	Under construction
#VALUE!	Power China Qinghai Gonghe - 50MW Tower CSP Project	100.625	36.102	50	Operational
#VALUE!	Dahan Power Plant	115.938	40.382	1	Operational
#VALUE!	Power China Toksun 100MW Tower			100	Under construction
#VALUE!	Shangyi 50MW DSG Tower CSP project			50	Under construction
#VALUE!	Sundrop CSP Project	137.856	-32.594	1.5	Operational
#VALUE!	Lake Cargelligo	146.41	-33.312	3	Currently Non-Operational
#VALUE!	Jemalong Solar Thermal Station	148.1	-33.4	1.1	Operational
Country	Total capacity (MW)
United States	497
Chile	110
Morocco	150
Spain	40
Germany	1.5
Turkey	1.4
Israel	121
Saudi Arabia	2
UAE	100
South Africa	150
India	2.5
China	901
Australia	5.6
