# Supplementary material for: Solar-driven direct air capture to produce sustainable aviation fuel
Source: Nat Commun. 2026 Jan 8;17:1223. doi: 10.1038/s41467-025-67977-x (PMC12864789; doi:10.1038/s41467-025-67977-x)
Supplement: Supplementary file 3 — Source Data [file 41467_2025_67977_MOESM3_ESM.zip › Separate Source Data/Fig.6.xlsx]

## Sheet: Fig.6a
	Fan energy	Pumping energy	ASU	CO2 compressor	Subtotal
NG-DAC	61	48	118.75	196.4	424.15
CSP-DAC	57.4	42.1	0	57.55	157.05

## Sheet: Fig.6b
LCA CO2 emissions of L-DAC plant natural gas intensity= 65 kg CO2/MWh; grid electricity intensity= 150 kg CO2/MWh; solar electricity intensity= 51 kg CO2/MWh; CSP intensity= 36 kg CO2/MWh
	Plant construction	Sorbent	Electricity emission	Heat source	kgCO2/tCO2	Efficiency
NG-DAC	6	10	63.6225	120.972	200.594	0.799406
CSP-DAC	6	10	7.99385	59.1516	83.1454	0.916855

## Sheet: Fig.6c
	Raw materials	Electricity	Fixed costs	Capital Charge	Gorss LCOD	Net LCOD	efficiency
NG-DAC	30.835		40.1786	142.07	213.084	266.552	0.799406
CSP-DAC (without hydrogen)	14.5714	2.98608	42.5296	150.384	210.471	229.558	0.916855
