# Supplementary material for: Solar-driven direct air capture to produce sustainable aviation fuel
Source: Nat Commun. 2026 Jan 8;17:1223. doi: 10.1038/s41467-025-67977-x (PMC12864789; doi:10.1038/s41467-025-67977-x)
Supplement: Supplementary file 3 — Source Data [file 41467_2025_67977_MOESM3_ESM.zip › Separate Source Data/Fig.7.xlsx]

## Sheet: Fig.7a
Stage	Cost Change (USD/kg)	Cumulative Cost (USD/kg)
FOAK Plants	4.62448	4.62448
H₂ production cost US$1 kg‾¹	-1.12273	3.50174
WACC 5%	-0.690853	2.81089
Gas recycle ratio 99%	-0.428598	2.38229
CAPEX of CSP -50%	-0.151111	2.23118
PV electricity US$10 MWh‾¹	-0.113968	2.11721
NOAK Plants		2.11721

## Sheet: Fig.7b
Stage	Cost Change (USD/kg)	Cumulative Cost (USD/kg)
FOAK Plants	282.606	282.606
H₂ production cost US$1 kg‾¹	-145.049	137.557
WACC 5%	-89.253	48.3038
Gas recycle ratio 99%	-56.4245	-8.12076
CAPEX of CSP -50%	-22.4307	-30.5514
PV electricity US$10 MWh‾¹	-16.9172	-47.4686
NOAK Plants		-47.4686
